# Supplementary material for: Grazing-incidence small-angle X-ray scattering (GISAXS) on small periodic targets using large beams
Source: IUCrJ. 2017 May 24;4(Pt 4):431–8. doi: 10.1107/S2052252517006297 (PMC5571806; doi:10.1107/S2052252517006297)
Supplement: Supplementary file 4 [file m-04-00431-sup4.zip]

Archive with 699 entries (695 files):
- raw_data_and_evaluation_scripts/
- raw_data_and_evaluation_scripts/data/
- raw_data_and_evaluation_scripts/data/pilatus_201610_3161.tif
- raw_data_and_evaluation_scripts/data/pilatus_201610_3162.tif
- raw_data_and_evaluation_scripts/data/pilatus_201610_3163.tif
- raw_data_and_evaluation_scripts/data/pilatus_201610_3164.tif
- raw_data_and_evaluation_scripts/data/pilatus_201610_3165.tif
- raw_data_and_evaluation_scripts/data/pilatus_201610_3166.tif
- raw_data_and_evaluation_scripts/data/pilatus_201610_3167.tif
- raw_data_and_evaluation_scripts/data/pilatus_201610_3168.tif
- raw_data_and_evaluation_scripts/data/pilatus_201610_3169.tif
- raw_data_and_evaluation_scripts/data/pilatus_201610_3170.tif
- raw_data_and_evaluation_scripts/data/pilatus_201610_3171.tif
- raw_data_and_evaluation_scripts/data/pilatus_201610_3172.tif
- raw_data_and_evaluation_scripts/data/pilatus_201610_3173.tif
- raw_data_and_evaluation_scripts/data/pilatus_201610_3174.tif
- raw_data_and_evaluation_scripts/data/pilatus_201610_3175.tif
- raw_data_and_evaluation_scripts/data/pilatus_201610_3176.tif
- raw_data_and_evaluation_scripts/data/pilatus_201610_3177.tif
- raw_data_and_evaluation_scripts/data/pilatus_201610_3178.tif
- raw_data_and_evaluation_scripts/data/pilatus_201610_3179.tif
- raw_data_and_evaluation_scripts/data/pilatus_201610_3180.tif
- raw_data_and_evaluation_scripts/data/pilatus_201610_3181.tif
- raw_data_and_evaluation_scripts/data/pilatus_201610_3182.tif
- raw_data_and_evaluation_scripts/data/pilatus_201610_3183.tif
- raw_data_and_evaluation_scripts/data/pilatus_201610_3184.tif
- raw_data_and_evaluation_scripts/data/pilatus_201610_3185.tif
- raw_data_and_evaluation_scripts/data/pilatus_201610_3186.tif
- raw_data_and_evaluation_scripts/data/pilatus_201610_3187.tif
- raw_data_and_evaluation_scripts/data/pilatus_201610_3188.tif
- raw_data_and_evaluation_scripts/data/pilatus_201610_3189.tif
- raw_data_and_evaluation_scripts/data/pilatus_201610_3190.tif
- raw_data_and_evaluation_scripts/data/pilatus_201610_3191.tif
- raw_data_and_evaluation_scripts/data/pilatus_201610_3192.tif
- raw_data_and_evaluation_scripts/data/pilatus_201610_3193.tif
- raw_data_and_evaluation_scripts/data/pilatus_201610_3194.tif
- raw_data_and_evaluation_scripts/data/pilatus_201610_3195.tif
- raw_data_and_evaluation_scripts/data/pilatus_201610_3196.tif
- raw_data_and_evaluation_scripts/data/pilatus_201610_3197.tif
- raw_data_and_evaluation_scripts/data/pilatus_201610_3198.tif
- raw_data_and_evaluation_scripts/data/pilatus_201610_3199.tif
- raw_data_and_evaluation_scripts/data/pilatus_201610_3200.tif
- raw_data_and_evaluation_scripts/data/pilatus_201610_3201.tif
- raw_data_and_evaluation_scripts/data/pilatus_201610_3202.tif
- raw_data_and_evaluation_scripts/data/pilatus_201610_3203.tif
- raw_data_and_evaluation_scripts/data/pilatus_201610_3204.tif
- raw_data_and_evaluation_scripts/data/pilatus_201610_3205.tif
- raw_data_and_evaluation_scripts/data/pilatus_201610_3206.tif
- raw_data_and_evaluation_scripts/data/pilatus_201610_3207.tif
- raw_data_and_evaluation_scripts/data/pilatus_201610_3208.tif
- raw_data_and_evaluation_scripts/data/pilatus_201610_3209.tif
- raw_data_and_evaluation_scripts/data/pilatus_201610_3210.tif
- raw_data_and_evaluation_scripts/data/pilatus_201610_3211.tif
- raw_data_and_evaluation_scripts/data/pilatus_201610_3212.tif
- raw_data_and_evaluation_scripts/data/pilatus_201610_3213.tif
- raw_data_and_evaluation_scripts/data/pilatus_201610_3214.tif
- raw_data_and_evaluation_scripts/data/pilatus_201610_3215.tif
- raw_data_and_evaluation_scripts/data/pilatus_201610_3216.tif
- raw_data_and_evaluation_scripts/data/pilatus_201610_3217.tif
- raw_data_and_evaluation_scripts/data/pilatus_201610_3218.tif
- raw_data_and_evaluation_scripts/data/pilatus_201610_3219.tif
- raw_data_and_evaluation_scripts/data/pilatus_201610_3220.tif
- raw_data_and_evaluation_scripts/data/pilatus_201610_3221.tif
- raw_data_and_evaluation_scripts/data/pilatus_201610_3222.tif
- raw_data_and_evaluation_scripts/data/pilatus_201610_3223.tif
- raw_data_and_evaluation_scripts/data/pilatus_201610_3224.tif
- raw_data_and_evaluation_scripts/data/pilatus_201610_3225.tif
- raw_data_and_evaluation_scripts/data/pilatus_201610_3226.tif
- raw_data_and_evaluation_scripts/data/pilatus_201610_3227.tif
- raw_data_and_evaluation_scripts/data/pilatus_201610_3228.tif
- raw_data_and_evaluation_scripts/data/pilatus_201610_3229.tif
- raw_data_and_evaluation_scripts/data/pilatus_201610_3230.tif
- raw_data_and_evaluation_scripts/data/pilatus_201610_3231.tif
- raw_data_and_evaluation_scripts/data/pilatus_201610_3232.tif
- raw_data_and_evaluation_scripts/data/pilatus_201610_3233.tif
- raw_data_and_evaluation_scripts/data/pilatus_201610_3234.tif
- raw_data_and_evaluation_scripts/data/pilatus_201610_3235.tif
- raw_data_and_evaluation_scripts/data/pilatus_201610_3236.tif
- raw_data_and_evaluation_scripts/data/pilatus_201610_3237.tif
- raw_data_and_evaluation_scripts/data/pilatus_201610_3238.tif
- raw_data_and_evaluation_scripts/data/pilatus_201610_3239.tif
- raw_data_and_evaluation_scripts/data/pilatus_201610_3240.tif
- raw_data_and_evaluation_scripts/data/pilatus_201610_3241.tif
- raw_data_and_evaluation_scripts/data/pilatus_201610_3242.tif
- raw_data_and_evaluation_scripts/data/pilatus_201610_3243.tif
- raw_data_and_evaluation_scripts/data/pilatus_201610_3244.tif
- raw_data_and_evaluation_scripts/data/pilatus_201610_3245.tif
- raw_data_and_evaluation_scripts/data/pilatus_201610_3246.tif
- raw_data_and_evaluation_scripts/data/pilatus_201610_3247.tif
- raw_data_and_evaluation_scripts/data/pilatus_201610_3248.tif
- raw_data_and_evaluation_scripts/data/pilatus_201610_3249.tif
- raw_data_and_evaluation_scripts/data/pilatus_201610_3250.tif
- raw_data_and_evaluation_scripts/data/pilatus_201610_3251.tif
- raw_data_and_evaluation_scripts/data/pilatus_201610_3252.tif
- raw_data_and_evaluation_scripts/data/pilatus_201610_3253.tif
- raw_data_and_evaluation_scripts/data/pilatus_201610_3254.tif
- raw_data_and_evaluation_scripts/data/pilatus_201610_3255.tif
- raw_data_and_evaluation_scripts/data/pilatus_201610_3256.tif
- raw_data_and_evaluation_scripts/data/pilatus_201610_3257.tif
- raw_data_and_evaluation_scripts/data/pilatus_201610_3258.tif
- raw_data_and_evaluation_scripts/data/pilatus_201610_3259.tif
- raw_data_and_evaluation_scripts/data/pilatus_201610_3260.tif
- raw_data_and_evaluation_scripts/data/pilatus_201610_3261.tif
- raw_data_and_evaluation_scripts/data/pilatus_201610_3262.tif
- raw_data_and_evaluation_scripts/data/pilatus_201610_3263.tif
- raw_data_and_evaluation_scripts/data/pilatus_201610_3264.tif
- raw_data_and_evaluation_scripts/data/pilatus_201610_3265.tif
- raw_data_and_evaluation_scripts/data/pilatus_201610_3266.tif
- raw_data_and_evaluation_scripts/data/pilatus_201610_3267.tif
- raw_data_and_evaluation_scripts/data/pilatus_201610_3268.tif
- raw_data_and_evaluation_scripts/data/pilatus_201610_3269.tif
- raw_data_and_evaluation_scripts/data/pilatus_201610_3270.tif
- raw_data_and_evaluation_scripts/data/pilatus_201610_3271.tif
- raw_data_and_evaluation_scripts/data/pilatus_201610_3272.tif
- raw_data_and_evaluation_scripts/data/pilatus_201610_3273.tif
- raw_data_and_evaluation_scripts/data/pilatus_201610_3274.tif
- raw_data_and_evaluation_scripts/data/pilatus_201610_3275.tif
- raw_data_and_evaluation_scripts/data/pilatus_201610_3276.tif
- raw_data_and_evaluation_scripts/data/pilatus_201610_3277.tif
- raw_data_and_evaluation_scripts/data/pilatus_201610_3278.tif
- raw_data_and_evaluation_scripts/data/pilatus_201610_3279.tif
- raw_data_and_evaluation_scripts/data/pilatus_201610_3280.tif
- raw_data_and_evaluation_scripts/data/pilatus_201610_3281.tif
- raw_data_and_evaluation_scripts/data/pilatus_201610_3282.tif
- raw_data_and_evaluation_scripts/data/pilatus_201610_3283.tif
- raw_data_and_evaluation_scripts/data/pilatus_201610_3284.tif
- raw_data_and_evaluation_scripts/data/pilatus_201610_3285.tif
- raw_data_and_evaluation_scripts/data/pilatus_201610_3286.tif
- raw_data_and_evaluation_scripts/data/pilatus_201610_3287.tif
- raw_data_and_evaluation_scripts/data/pilatus_201610_3288.tif
- raw_data_and_evaluation_scripts/data/pilatus_201610_3152.tif
- raw_data_and_evaluation_scripts/data/pilatus_201610_3153.tif
- raw_data_and_evaluation_scripts/data/pilatus_201610_3154.tif
- raw_data_and_evaluation_scripts/data/pilatus_201610_3155.tif
- raw_data_and_evaluation_scripts/data/pilatus_201610_3156.tif
- raw_data_and_evaluation_scripts/data/pilatus_201610_3157.tif
- raw_data_and_evaluation_scripts/data/pilatus_201610_3158.tif
- raw_data_and_evaluation_scripts/data/pilatus_201610_3159.tif
- raw_data_and_evaluation_scripts/data/pilatus_201610_3160.tif
- raw_data_and_evaluation_scripts/data/pilatus_201610_3289.tif
- raw_data_and_evaluation_scripts/data/pilatus_201610_3290.tif
- raw_data_and_evaluation_scripts/data/pilatus_201610_3291.tif
- raw_data_and_evaluation_scripts/data/pilatus_201610_3292.tif
- raw_data_and_evaluation_scripts/data/pilatus_201610_3293.tif
- raw_data_and_evaluation_scripts/data/pilatus_201610_3294.tif
- raw_data_and_evaluation_scripts/data/pilatus_201610_3295.tif
- raw_data_and_evaluation_scripts/data/pilatus_201610_3296.tif
- raw_data_and_evaluation_scripts/data/pilatus_201610_3297.tif
- raw_data_and_evaluation_scripts/data/pilatus_201610_3298.tif
- raw_data_and_evaluation_scripts/data/pilatus_201610_3299.tif
- raw_data_and_evaluation_scripts/data/pilatus_201610_3300.tif
- raw_data_and_evaluation_scripts/data/pilatus_201610_3301.tif
- raw_data_and_evaluation_scripts/data/pilatus_201610_3302.tif
- raw_data_and_evaluation_scripts/data/pilatus_201610_3303.tif
- raw_data_and_evaluation_scripts/data/pilatus_201610_3304.tif
- raw_data_and_evaluation_scripts/data/pilatus_201610_3305.tif
- raw_data_and_evaluation_scripts/data/pilatus_201610_3306.tif
- raw_data_and_evaluation_scripts/data/pilatus_201610_3307.tif
- raw_data_and_evaluation_scripts/data/pilatus_201610_3308.tif
- raw_data_and_evaluation_scripts/data/pilatus_201610_3309.tif
- raw_data_and_evaluation_scripts/data/pilatus_201610_3310.tif
- raw_data_and_evaluation_scripts/data/pilatus_201610_3311.tif
- raw_data_and_evaluation_scripts/data/pilatus_201610_3312.tif
- raw_data_and_evaluation_scripts/data/pilatus_201610_3313.tif
- raw_data_and_evaluation_scripts/data/pilatus_201610_3314.tif
- raw_data_and_evaluation_scripts/data/pilatus_201610_3315.tif
- raw_data_and_evaluation_scripts/data/pilatus_201610_3316.tif
- raw_data_and_evaluation_scripts/data/pilatus_201610_3317.tif
- raw_data_and_evaluation_scripts/data/pilatus_201610_3318.tif
- raw_data_and_evaluation_scripts/data/pilatus_201610_3319.tif
- raw_data_and_evaluation_scripts/data/pilatus_201610_3320.tif
- raw_data_and_evaluation_scripts/data/pilatus_201610_3321.tif
- raw_data_and_evaluation_scripts/data/pilatus_201610_3322.tif
- raw_data_and_evaluation_scripts/data/pilatus_201610_3323.tif
- raw_data_and_evaluation_scripts/data/pilatus_201610_3324.tif
- raw_data_and_evaluation_scripts/data/pilatus_201610_3325.tif
- raw_data_and_evaluation_scripts/data/pilatus_201610_3326.tif
- raw_data_and_evaluation_scripts/data/pilatus_201610_3327.tif
- raw_data_and_evaluation_scripts/data/pilatus_201610_3328.tif
- raw_data_and_evaluation_scripts/data/pilatus_201610_3329.tif
- raw_data_and_evaluation_scripts/data/pilatus_201610_3330.tif
- raw_data_and_evaluation_scripts/data/pilatus_201610_3331.tif
- raw_data_and_evaluation_scripts/data/pilatus_201610_3332.tif
- raw_data_and_evaluation_scripts/data/pilatus_201610_3333.tif
- raw_data_and_evaluation_scripts/data/pilatus_201610_3334.tif
- raw_data_and_evaluation_scripts/data/pilatus_201610_3335.tif
- raw_data_and_evaluation_scripts/data/pilatus_201610_3336.tif
- raw_data_and_evaluation_scripts/data/pilatus_201610_3337.tif
- raw_data_and_evaluation_scripts/data/pilatus_201610_3338.tif
- raw_data_and_evaluation_scripts/data/pilatus_201610_3339.tif
- raw_data_and_evaluation_scripts/data/pilatus_201610_3340.tif
- raw_data_and_evaluation_scripts/data/pilatus_201610_3341.tif
- raw_data_and_evaluation_scripts/data/pilatus_201610_3342.tif
- raw_data_and_evaluation_scripts/data/pilatus_201610_3343.tif
- raw_data_and_evaluation_scripts/data/pilatus_201610_3344.tif
- raw_data_and_evaluation_scripts/data/pilatus_201610_3345.tif
- raw_data_and_evaluation_scripts/data/pilatus_201610_3346.tif
- raw_data_and_evaluation_scripts/data/pilatus_201610_3347.tif
- raw_data_and_evaluation_scripts/data/pilatus_201610_3348.tif
- raw_data_and_evaluation_scripts/data/pilatus_201610_3349.tif
- raw_data_and_evaluation_scripts/data/pilatus_201610_3350.tif
- raw_data_and_evaluation_scripts/data/pilatus_201610_3351.tif
- raw_data_and_evaluation_scripts/data/pilatus_201610_3352.tif
- raw_data_and_evaluation_scripts/data/pilatus_201610_3353.tif
- raw_data_and_evaluation_scripts/data/pilatus_201610_3354.tif
- raw_data_and_evaluation_scripts/data/pilatus_201610_3355.tif
- raw_data_and_evaluation_scripts/data/pilatus_201610_3356.tif
- raw_data_and_evaluation_scripts/data/pilatus_201610_3357.tif
- raw_data_and_evaluation_scripts/data/pilatus_201610_3358.tif
- raw_data_and_evaluation_scripts/data/pilatus_201610_3359.tif
- raw_data_and_evaluation_scripts/data/pilatus_201610_3360.tif
- raw_data_and_evaluation_scripts/data/pilatus_201610_3361.tif
- raw_data_and_evaluation_scripts/data/pilatus_201610_3362.tif
- raw_data_and_evaluation_scripts/data/pilatus_201610_3363.tif
- raw_data_and_evaluation_scripts/data/pilatus_201610_3364.tif
- raw_data_and_evaluation_scripts/data/pilatus_201610_3365.tif
- raw_data_and_evaluation_scripts/data/pilatus_201610_3366.tif
- raw_data_and_evaluation_scripts/data/pilatus_201610_3367.tif
- raw_data_and_evaluation_scripts/data/pilatus_201610_3368.tif
- raw_data_and_evaluation_scripts/data/pilatus_201610_3369.tif
- raw_data_and_evaluation_scripts/data/pilatus_201610_3370.tif
- raw_data_and_evaluation_scripts/data/pilatus_201610_3371.tif
- raw_data_and_evaluation_scripts/data/pilatus_201610_3372.tif
- raw_data_and_evaluation_scripts/data/pilatus_201610_3373.tif
- raw_data_and_evaluation_scripts/data/pilatus_201610_3374.tif
- raw_data_and_evaluation_scripts/data/pilatus_201610_3375.tif
- raw_data_and_evaluation_scripts/data/pilatus_201610_3376.tif
- raw_data_and_evaluation_scripts/data/pilatus_201610_3377.tif
- raw_data_and_evaluation_scripts/data/pilatus_201610_3378.tif
- raw_data_and_evaluation_scripts/data/pilatus_201610_3379.tif
- raw_data_and_evaluation_scripts/data/pilatus_201610_3380.tif
- raw_data_and_evaluation_scripts/data/pilatus_201610_3381.tif
- raw_data_and_evaluation_scripts/data/pilatus_201610_3382.tif
- raw_data_and_evaluation_scripts/data/pilatus_201610_3383.tif
- raw_data_and_evaluation_scripts/data/pilatus_201610_3384.tif
- raw_data_and_evaluation_scripts/data/pilatus_201610_3385.tif
- raw_data_and_evaluation_scripts/data/pilatus_201610_3386.tif
- raw_data_and_evaluation_scripts/data/pilatus_201610_3387.tif
- raw_data_and_evaluation_scripts/data/pilatus_201610_3388.tif
- raw_data_and_evaluation_scripts/data/pilatus_201610_3389.tif
- raw_data_and_evaluation_scripts/data/pilatus_201610_3390.tif
- raw_data_and_evaluation_scripts/data/pilatus_201610_3391.tif
- raw_data_and_evaluation_scripts/data/pilatus_201610_3392.tif
- raw_data_and_evaluation_scripts/data/pilatus_201610_3393.tif
- raw_data_and_evaluation_scripts/data/pilatus_201610_3394.tif
- raw_data_and_evaluation_scripts/data/pilatus_201610_3395.tif
- raw_data_and_evaluation_scripts/data/pilatus_201610_3396.tif
- raw_data_and_evaluation_scripts/data/pilatus_201610_3397.tif
- raw_data_and_evaluation_scripts/data/pilatus_201610_3398.tif
- raw_data_and_evaluation_scripts/data/pilatus_201610_3399.tif
- raw_data_and_evaluation_scripts/data/pilatus_201610_3400.tif
- raw_data_and_evaluation_scripts/data/pilatus_201610_3401.tif
- raw_data_and_evaluation_scripts/data/pilatus_201610_3402.tif
- raw_data_and_evaluation_scripts/data/pilatus_201610_3403.tif
- raw_data_and_evaluation_scripts/data/pilatus_201610_3404.tif
- raw_data_and_evaluation_scripts/data/pilatus_201610_3405.tif
- raw_data_and_evaluation_scripts/data/pilatus_201610_3406.tif
- raw_data_and_evaluation_scripts/data/pilatus_201610_3407.tif
- raw_data_and_evaluation_scripts/data/pilatus_201610_3408.tif
- raw_data_and_evaluation_scripts/data/pilatus_201610_3409.tif
- raw_data_and_evaluation_scripts/data/pilatus_201610_3410.tif
- raw_data_and_evaluation_scripts/data/pilatus_201610_3411.tif
- raw_data_and_evaluation_scripts/data/pilatus_201610_3412.tif
- raw_data_and_evaluation_scripts/data/pilatus_201610_3413.tif
- raw_data_and_evaluation_scripts/data/pilatus_201610_3414.tif
- raw_data_and_evaluation_scripts/data/pilatus_201610_3415.tif
- raw_data_and_evaluation_scripts/data/pilatus_201610_3416.tif
- raw_data_and_evaluation_scripts/data/pilatus_201610_3417.tif
- raw_data_and_evaluation_scripts/data/pilatus_201610_3418.tif
- raw_data_and_evaluation_scripts/data/pilatus_201610_3419.tif
- raw_data_and_evaluation_scripts/data/pilatus_201610_3420.tif
- raw_data_and_evaluation_scripts/data/pilatus_201610_3421.tif
- raw_data_and_evaluation_scripts/data/pilatus_201610_3422.tif
- raw_data_and_evaluation_scripts/data/pilatus_201610_3423.tif
- raw_data_and_evaluation_scripts/data/pilatus_201610_3424.tif
- raw_data_and_evaluation_scripts/data/pilatus_201610_3425.tif
- raw_data_and_evaluation_scripts/data/pilatus_201610_3426.tif
- raw_data_and_evaluation_scripts/data/pilatus_201610_3427.tif
- raw_data_and_evaluation_scripts/data/pilatus_201610_3428.tif
- raw_data_and_evaluation_scripts/data/pilatus_201610_3429.tif
- raw_data_and_evaluation_scripts/data/pilatus_201610_3430.tif
- raw_data_and_evaluation_scripts/data/pilatus_201610_3431.tif
- raw_data_and_evaluation_scripts/data/pilatus_201610_3432.tif
- raw_data_and_evaluation_scripts/data/pilatus_201610_3433.tif
- raw_data_and_evaluation_scripts/data/pilatus_201610_3434.tif
- raw_data_and_evaluation_scripts/data/pilatus_201610_3435.tif
- raw_data_and_evaluation_scripts/data/pilatus_201610_3436.tif
- raw_data_and_evaluation_scripts/data/pilatus_201610_3437.tif
- raw_data_and_evaluation_scripts/data/pilatus_201610_3438.tif
- raw_data_and_evaluation_scripts/data/pilatus_201610_3439.tif
- raw_data_and_evaluation_scripts/data/pilatus_201610_3440.tif
- raw_data_and_evaluation_scripts/data/pilatus_201610_3441.tif
- raw_data_and_evaluation_scripts/data/pilatus_201610_3442.tif
- raw_data_and_evaluation_scripts/data/pilatus_201610_3443.tif
- raw_data_and_evaluation_scripts/data/pilatus_201610_3444.tif
- raw_data_and_evaluation_scripts/data/pilatus_201610_3445.tif
- raw_data_and_evaluation_scripts/data/pilatus_201610_3446.tif
- raw_data_and_evaluation_scripts/data/pilatus_201610_3447.tif
- raw_data_and_evaluation_scripts/data/pilatus_201610_3448.tif
- raw_data_and_evaluation_scripts/data/pilatus_201610_3449.tif
[truncated: 399 more entries]
